# Supplementary material for: Epithelial cell-fate switch triggering ectopic ligand-receptor-mediated JAK-STAT signaling promotes tumorigenesis in Drosophila
Source: iScience. 2025 Mar 10;28(4):112191. doi: 10.1016/j.isci.2025.112191 (PMC11995115; doi:10.1016/j.isci.2025.112191)
Supplement: Table S2. Detailed genotypes shown in Figure 1–5 and S1–S9, related to STAR Methods [file mmc2.xlsx]

## Sheet: Sheet1
Table S2 Detailed genotypes shown in Figure 1-5 and S1-9. Related to STAR★METHODS.
Figure 1
(B) Tub-Gal80, FRT40A, UAS-RasV12/ FRT40A; eyFLP6, Act>y+>Gal4, UAS-GFP/+
(C) Tub-Gal80, FRT40A, UAS-RasV12/ eyaSK5, FRT40A; eyFLP6, Act>y+>Gal4, UAS-GFP/+
(D) Tub-Gal80, FRT40A, UAS-RasV12/ eyaSK5, FRT40A; eyFLP6, Act>y+>Gal4, UAS-GFP/ UAS-eyaBDSC5675
(F, N) eyFLP1, UAS-Dcr2/+; Tub-Gal80, FRT40A/ FRT40A; Act>y+>Gal4, UAS-GFP/+
(G) eyFLP1, UAS-Dcr2/+; Tub-Gal80, FRT40A/ eyaSK5, FRT40A; Act>y+>Gal4, UAS-GFP/+
(H) eyFLP1, UAS-Dcr2/+; Tub-Gal80, FRT40A/ eyaSK5, FRT40A, UAS-miRHG; Act>y+>Gal4, UAS-GFP/+
(I) UbxFLP/+; Tub-Gal80, FRT40A/ FRT40A; Act>y+>Gal4, UAS-GFP/ UAS-RasV12
(J) UbxFLP/+; Tub-Gal80, FRT40A/ eyaSK5, FRT40A; Act>y+>Gal4, UAS-GFP/ UAS-RasV12
(K) UbxFLP/+; Tub-Gal80, FRT40A/ FRT40A; Act>y+>Gal4, UAS-GFP/+
(L) UbxFLP/+; Tub-Gal80, FRT40A/ eyaSK5, FRT40A; Act>y+>Gal4, UAS-GFP/+
(O) eyFLP1, UAS-Dcr2/+; Tub-Gal80, FRT40A/ FRT40A; Act>y+>Gal4, UAS-GFP/ UAS-Abd-BDGGR106120
(P) Tub-Gal80, FRT19A/ FRT19A; eyFLP5, Act>y+>Gal4, UAS-GFP/ UAS-RasV12; +
(Q) Tub-Gal80, FRT19A/ FRT19A; eyFLP5, Act>y+>Gal4, UAS-GFP/ UAS-RasV12; UAS-Abd-BDGGR106120/+
(R) Tub-Gal80, FRT19A/ FRT19A; eyFLP5, Act>y+>Gal4, UAS-GFP/ UAS-RasV12; UAS-Abd-BDGGR106120/ UAS-eyaBDSC5675
Figure 2
(A) Tub-Gal80, FRT40A/ FRT40A; eyFLP6, Act>y+>Gal4, UAS-His2A.mRFP/ STAT-GFP
(B) Tub-Gal80, FRT40A, UAS-RasV12/ FRT40A; eyFLP6, Act>y+>Gal4, UAS-His2A.mRFP/ STAT-GFP
(C) Tub-Gal80, FRT40A, UAS-RasV12/ eyaSK7, FRT40A; eyFLP6, Act>y+>Gal4, UAS-His2A.mRFP/ STAT-GFP
(E) Tub-Gal80, FRT40A, UAS-RasV12/ FRT40A; eyFLP6, Act>y+>Gal4, UAS-GFP/UAS-LUC.IRBDSC31603
(F) Tub-Gal80, FRT40A, UAS-RasV12/ eyaSK5, FRT40A; eyFLP6, Act>y+>Gal4, UAS-GFP/UAS-LUC.IRBDSC31603
(G) Tub-Gal80, FRT40A, UAS-RasV12/ eyaSK5, FRT40A; eyFLP6, Act>y+>Gal4, UAS-GFP/ UAS-Stat92E.IRBDSC35600
(H) Tub-Gal80, FRT40A, UAS-RasV12/ eyaSK5, FRT40A; eyFLP6, Act>y+>Gal4, UAS-GFP/ UAS-Dome.IRBDSC28983
(I) Tub-Gal80, FRT40A, UAS-RasV12/ FRT40A; eyFLP6, Act>y+>Gal4, UAS-GFP/ UAS-Stat92E.IRBDSC35600
(J) Tub-Gal80, FRT40A, UAS-RasV12/ FRT40A; eyFLP6, Act>y+>Gal4, UAS-GFP/ UAS-Dome.IRBDSC28983
(M) Tub-Gal80, FRT40A/ FRT40A, UAS-miRHG; eyFLP6, Act>y+>Gal4, UAS-His2A.mRFP/ STAT-GFP
(N) Tub-Gal80, FRT40A/ eyaSK7, FRT40A, UAS-miRHG; eyFLP6, Act>y+>Gal4, UAS-His2A.mRFP/ STAT-GFP
Figure 3
(A) Tub-Gal80, FRT40A/ eyaSK7, FRT40A, UAS-miRHG; eyFLP6, Act>y+>Gal4, UAS-His2A.mRFP/ UAS-Dome.IRBDSC28983, STAT-GFP
(B) Tub-Gal80, FRT40A/ eyaSK7, FRT40A, UAS-miRHG; eyFLP6, Act>y+>Gal4, UAS-His2A.mRFP/ UAS-Upd1.IRBDSC33680, STAT-GFP
(D) Tub-Gal80, FRT40A, UAS-RasV12/ eyaSK5, FRT40A; eyFLP6, Act>y+>Gal4, UAS-GFP/UAS-LUC.IRBDSC31603
(E) Tub-Gal80, FRT40A, UAS-RasV12/ eyaSK5, FRT40A; eyFLP6, Act>y+>Gal4, UAS-GFP/UAS-Upd1.IRBDSC33680
(F) Tub-Gal80, FRT40A, UAS-RasV12/ eyaSK5, FRT40A, UAS-Upd2.IR5988R-1; eyFLP6, Act>y+>Gal4, UAS-GFP/UAS-Upd1.IRBDSC33680, UAS-Upd3.IRBDSC32859
Figure 4
(A) Tub-Gal80, FRT40A/ eyaSK7, FRT40A, UAS-miRHG; eyFLP6, Act>y+>Gal4, UAS-His2A.mRFP/ STAT-GFP
(B) Δupd3 BDSC55728/ Δupd3 BDSC55728; Tub-Gal80, FRT40A/ eyaSK7, FRT40A, UAS-miRHG; eyFLP6, Act>y+>Gal4, UAS-His2A.mRFP/ STAT-GFP
(C) Tub-Gal80, FRT40A, UAS-RasV12/ eyaSK7, FRT40A; eyFLP6, Act>y+>Gal4, UAS-His2A.mRFP/ STAT-GFP
(D) Δupd3 BDSC55728/ Δupd3 BDSC55728; Tub-Gal80, FRT40A, UAS-RasV12/ eyaSK7, FRT40A; eyFLP6, Act>y+>Gal4, UAS-His2A.mRFP/ STAT-GFP
(H) w1118
(J) Upd3-Gal4/+; UAS-Upd3-GFP/+
Figure 5
(A-D, I-L) Tub-Gal80, FRT40A/ FRT40A, UAS-miRHG; eyFLP6, Act>y+>Gal4, UAS-His2A.mRFP/ STAT-GFP
(E-H, M-P) Tub-Gal80, FRT40A/ eyaSK7, FRT40A, UAS-miRHG; eyFLP6, Act>y+>Gal4, UAS-His2A.mRFP/ STAT-GFP
Figure S1
(A) eyFLP1, UAS-Dcr2/+; Tub-Gal80, FRT40A/ eyaSK7, FRT40A; Act>y+>Gal4, UAS-GFP/+
(B) Tub-Gal80, FRT40A, UAS-RasV12/ eyaSK5, FRT40A; eyFLP6, Act>y+>Gal4, UAS-GFP/+
(C) eyFLP1, UAS-Dcr2/+; Tub-Gal80, FRT40A/ eyaSK7, FRT40A, UAS-miRHG; Act>y+>Gal4, UAS-GFP/+
(D) eyFLP1, UAS-Dcr2/+; Tub-Gal80, FRT40A/ eyaSK7, FRT40A; Act>y+>Gal4, UAS-GFP/ UAS-p35
(E) eyFLP1, UAS-Dcr2/ UAS-Diap1; Tub-Gal80, FRT40A/ eyaSK7, FRT40A; Act>y+>Gal4, UAS-GFP/ +
Figure S2
(A) Tub-Gal80, FRT40A, UAS-RasV12/ FRT40A; eyFLP6, Act>y+>Gal4, UAS-GFP/+
(B) Tub-Gal80, FRT40A, UAS-RasV12/ FRT40A; eyFLP6, Act>y+>Gal4, UAS-GFP/ UAS-vgBDSC37296
(C) UbxFLP/+; Tub-Gal80, FRT40A, UAS-RasV12/ FRT40A; Act>y+>Gal4, UAS-GFP/+
(D) UbxFLP/+; Tub-Gal80, FRT40A, UAS-RasV12/ FRT40A; Act>y+>Gal4, UAS-GFP/ UAS- Abd-BDGGR106120
(E) UbxFLP/+; Tub-Gal80, FRT40A, UAS-RasV12/ FRT40A, UAS-eyBDSC6294; Act>y+>Gal4, UAS-GFP/+
Figure S3
(A, B) eyFLP1, UAS-Dcr2/+; Tub-Gal80, FRT40A/ eyaSK7, FRT40A, UAS-miRHG; Act>y+>Gal4, UAS-GFP/+
(C) Tub-Gal80, FRT40A, UAS-RasV12/ FRT40A; eyFLP6, Act>y+>Gal4, UAS-GFP/ puc-Redstinger
(D) Tub-Gal80, FRT40A, UAS-RasV12/ eyaSK5, FRT40A; eyFLP6, Act>y+>Gal4, UAS-GFP/ puc-Redstinger
Figure S4
(A) Tub-Gal80, FRT19A/ FRT19A; STAT-GFP/ UAS-RasV12; eyFLP6, Act>y+>Gal4, UAS-His2A.mRFP/ UAS- Abd-BDGGR106120
(C) Tub-Gal80, FRT19A/ FRT19A; eyFLP5, Act>y+>Gal4, UAS-GFP/ UAS-RasV12; UAS-Abd-BDGGR106120/ UAS- Stat92E.IRBDSC35600
(D) Tub-Gal80, FRT19A/ FRT19A; eyFLP5, Act>y+>Gal4, UAS-GFP/ UAS-RasV12; UAS-Abd-BDGGR106120/ UAS- Dome.IRBDSC28983
Figure S5
(A) Tub-Gal80, FRT40A/ eyaSK7, FRT40A, UAS-miRHG, UAS-Upd2.IR5988R-1; eyFLP6, Act>y+>Gal4, UAS-His2A.mRFP/ STAT-GFP
(B) Tub-Gal80, FRT40A/ eyaSK7, FRT40A, UAS-miRHG; eyFLP6, Act>y+>Gal4, UAS-His2A.mRFP/ UAS-Upd3.IRBDSC32859, STAT-GFP
(C) Upd1-lacZ/+; Tub-Gal80, FRT40A/ FRT40A, UAS-miRHG; eyFLP6, Act>y+>Gal4, UAS-His2A.mRFP/+
(D) Upd1-lacZ/+; Tub-Gal80, FRT40A/ eyaSK7, FRT40A, UAS-miRHG; eyFLP6, Act>y+>Gal4, UAS-His2A.mRFP/ +
(E) eyFLP1, UAS-Dcr2/+; Tub-Gal80, FRT40A/ FRT40A, UAS-miRHG; Act>y+>Gal4, UAS-GFP/ Upd3-lacZ
(F) eyFLP1, UAS-Dcr2/+; Tub-Gal80, FRT40A/ eyaSK7, FRT40A, UAS-miRHG; Act>y+>Gal4, UAS-GFP/ Upd3-lacZ
Figure S6
(A) Tub-Gal80, FRT40A/ eyaSK7, FRT40A, UAS-miRHG; eyFLP6, Act>y+>Gal4, UAS-His2A.mRFP/ STAT-GFP
(B) eyFLP1, UAS-Dcr2/+; Tub-Gal80, FRT40A/ eyaSK7, FRT40A, UAS-miRHG; Act>y+>Gal4, UAS-GFP/+
Figure S7
(A-D) Tub-Gal80, FRT40A, UAS-RasV12/ FRT40A; eyFLP6, Act>y+>Gal4, UAS-His2A.mRFP/ STAT-GFP
(E-H) Tub-Gal80, FRT40A, UAS-RasV12/ eyaSK5, FRT40A; eyFLP6, Act>y+>Gal4, UAS-His2A.mRFP/ STAT-GFP
(I-L) Tub-Gal80, FRT19A/ FRT19A; STAT-GFP/ +; eyFLP6, Act>y+>Gal4, UAS-His2A.mRFP/ UAS- Abd-BDGGR106120
Figure S8
(A) ptc-Gal4/+; UAS-Upd3-GFP/+
Figure S9
(A-E) Tub-Gal80, FRT19A/ FRT19A; STAT-GFP/ UAS-miRHG; eyFLP6, Act>y+>Gal4, UAS-His2A.mRFP/ UAS- RhoV14BDSC8144
(F) eyFLP1, UAS-Dcr2/+; Tub-Gal80, FRT40A/ FRT40A, UAS-miRHG; Act>y+>Gal4, UAS-GFP/ UAS- RhoV14BDSC8144
